# Supplementary material for: Mutations in PpAGO3 Lead to Enhanced Virulence of Phytophthora parasitica by Activation of 25–26 nt sRNA-Associated Effector Genes
Source: Front Microbiol. 2022 Mar 24;13:856106. doi: 10.3389/fmicb.2022.856106 (PMC8989244; doi:10.3389/fmicb.2022.856106)
Supplement: Supplementary file 1 [file Data_Sheet_1.ZIP]

Archive with 6 entries (6 files):
- Table S1.docx
- Table S2.xlsx
- Table S3.xlsx
- Table S4.docx
- Supplementary Figure 1.pdf
- Supplementary Figure 2.pdf
